# Supplementary material for: Engagement, Retention, and Progression to Type 2 Diabetes: A Retrospective Analysis of the Cluster-Randomised "Let's Prevent Diabetes" Trial
Source: PLoS Med. 2016 Jul 12;13(7):e1002078. doi: 10.1371/journal.pmed.1002078 (PMC4942137; doi:10.1371/journal.pmed.1002078)
Supplement: S1 Data — (XLSX) [file pmed.1002078.s001.xlsx]

## Sheet: Sheet1
trt	sex	age_0	t2dm_overall	perprotocol	attendall	plusminone
0	1	43	0
0	2	65	0
0	1	73	0
0	2	67	0
0	2	57	0
0	2	74	0
0	1	68	0
0	2	71	0
0	2	67	0
0	2	58	0
0	1	73	0
0	2	63	0
0	1	56	0
0	1	60	1
0	1	70	1
0	1	50	1
0	2	72	0
0	1	44	0
0	1	52	0
0	1	71	0
0	2	60	0
0	1	66	0
0	1	68	0
0	1	55	0
0	2	68	0
0	2	67	0
0	1	45	0
0	1	64	1
0	1	66	0
0	1	60	1
0	1	61	0
0	1	44	0
0	1	73	0
0	1	69	0
0	1	65	0
0	2	75	0
0	1	62	0
0	1	64	1
0	1	69	0
0	1	62	0
0	2	74	1
0	2	64	1
0	1	73	0
0	1	62	0
0	2	53	0
0	1	56	1
0	1	66	0
0	2	56	0
0	1	73	0
0	1	61	1
0	1	44	0
0	2	70	0
0	1	66	1
0	1	59	0
0	2	74	0
0	1	49	0
0	1	69	0
0	1	56	0
0	2	60	1
0	1	66	0
0	1	60	0
0	1	72	0
0	1	74	0
0	1	57	0
0	1	71	0
0	1	65	0
0	1	61	0
0	1	58	0
0	1	63	0
0	2	51	1
0	1	59	0
0	2	63	0
0	2	62	1
0	2	74	0
0	2	61	1
0	1	62	1
0	1	72	0
0	1	66	0
0	2	64	0
0	1	70	0
0	2	68	0
0	1	62	0
0	1	63	0
0	1	60	1
0	2	71	1
0	1	67	0
0	1	71	0
0	2	74	0
0	1	70	0
0	2	64	0
0	2	53	1
0	1	64	0
0	2	47	1
0	2	66	1
0	1	70	0
0	1	71	0
0	1	65	0
0	1	65	0
0	1	62	0
0	2	44	0
0	2	47	0
0	2	64	0
0	1	63	0
0	1	65	0
0	2	60	0
0	2	47	0
0	1	74	0
0	2	55	0
0	1	71	0
0	2	56	0
0	2	72	0
0	2	54	0
0	1	74	0
0	1	70	0
0	1	65	0
0	2	58	0
0	1	60	0
0	2	72	0
0	1	53	0
0	1	61	0
0	2	72	0
0	2	71	0
0	1	74	0
0	2	71	0
0	1	74	0
0	2	64	1
0	1	66	0
0	1	71	0
0	2	40	1
0	1	64	0
0	2	55	0
0	1	68	1
0	1	63	0
0	2	66	0
0	2	58	0
0	2	74	0
0	1	71	0
0	1	43	0
0	2	66	0
0	2	70	0
0	1	72	1
0	2	74	0
0	2	60	0
0	1	58	0
0	1	62	0
0	1	59	0
0	1	68	0
0	1	61	0
0	1	73	1
0	1	55	0
0	1	46	0
0	1	57	0
0	1	75	0
0	1	58	0
0	1	72	0
0	1	75	0
0	1	69	0
0	1	71	0
0	1	72	0
0	1	73	0
0	1	59	0
0	1	72	0
0	1	74	0
0	1	53	0
0	1	73	0
0	2	72	0
0	1	72	1
0	2	61	0
0	2	74	0
0	1	70	0
0	2	50	0
0	2	66	1
0	1	72	0
0	1	60	1
0	2	65	0
0	1	74	0
0	1	74	0
0	2	67	0
0	1	72	0
0	2	74	0
0	1	72	0
0	1	69	0
0	2	72	0
0	2	53	1
0	2	66	0
0	1	65	0
0	2	64	0
0	1	48	0
0	1	69	0
0	1	66	1
0	2	56	1
0	1	61	0
0	2	63	1
0	1	69	0
0	2	74	0
0	1	61	1
0	1	71	0
0	2	63	0
0	1	63	0
0	2	59	1
0	2	65	0
0	1	73	0
0	1	62	0
0	1	66	0
0	2	58	0
0	1	68	0
0	2	58	0
0	1	56	0
0	2	72	0
0	2	59	0
0	1	68	0
0	1	73	0
0	2	65	0
0	1	72	0
0	2	66	0
0	1	68	0
0	1	48	1
0	1	65	0
0	2	74	0
0	1	62	1
0	1	69	0
0	2	73	0
0	2	58	0
0	2	43	0
0	2	68	0
0	1	62	0
0	1	64	0
0	2	70	1
0	1	67	0
0	2	67	0
0	2	72	0
0	1	62	0
0	1	74	0
0	1	69	0
0	2	63	0
0	1	59	0
0	1	62	0
0	2	69	0
0	1	62	0
0	1	60	0
0	1	59	0
0	2	74	1
0	1	68	0
0	1	69	0
0	2	55	1
0	1	70	0
0	2	57	0
0	1	44	0
0	1	74	0
0	1	69	0
0	2	61	0
0	1	73	0
0	1	74	0
0	1	75	0
0	1	43	0
0	1	68	0
0	2	63	0
0	1	58	0
0	2	63	0
0	1	73	0
0	2	74	0
0	1	70	1
0	2	73	1
0	1	62	0
0	2	70	0
0	2	50	0
0	2	65	0
0	1	62	0
0	1	61	0
0	1	71	0
0	2	34	1
0	1	67	0
0	1	68	0
0	1	60	0
0	1	68	0
0	2	53	0
0	1	65	0
0	1	73	0
0	1	65	0
0	1	72	0
0	2	61	0
0	1	60	0
0	1	42	0
0	1	56	0
0	2	61	1
0	1	65	1
0	1	69	0
0	1	68	0
0	1	73	0
0	2	63	0
0	1	73	0
0	1	61	0
0	2	50	0
0	2	66	0
0	2	64	0
0	1	66	0
0	1	53	0
0	1	54	1
0	1	67	0
0	1	71	0
0	1	72	0
0	2	75	0
0	2	61	0
0	1	69	1
0	2	71	0
0	1	67	1
0	1	65	0
0	1	60	0
0	1	69	0
0	2	66	0
0	2	67	0
0	1	65	0
0	1	55	0
0	2	57	1
0	1	59	0
0	1	69	0
0	1	62	0
0	1	66	0
0	1	62	0
0	1	60	0
0	2	73	0
0	1	66	0
0	1	44	0
0	1	68	0
0	1	49	0
0	1	74	0
0	1	69	0
0	1	70	0
0	2	66	1
0	1	70	0
0	1	67	0
0	1	55	0
0	1	68	1
0	1	62	1
0	1	69	0
0	1	70	0
0	1	72	0
0	1	70	0
0	2	67	0
0	2	45	0
0	2	74	0
0	2	73	0
0	1	51	0
0	2	62	0
0	1	65	0
0	2	61	1
0	1	66	0
0	1	61	0
0	1	73	1
0	2	63	0
0	1	66	0
0	1	65	0
0	1	58	0
0	2	67	0
0	1	68	0
0	1	71	0
0	1	62	0
0	1	70	1
0	1	44	0
0	1	55	0
0	1	74	0
0	2	73	1
0	2	74	0
0	1	75	0
0	1	63	0
0	1	50	0
0	1	57	1
0	1	60	1
0	2	66	0
0	1	47	0
0	1	59	0
0	2	59	0
0	1	67	0
0	2	66	0
0	2	67	1
0	2	47	1
0	2	71	0
0	1	62	0
0	2	73	0
0	2	70	0
0	2	72	1
0	2	66	0
0	1	55	0
0	1	59	0
0	2	67	0
0	2	74	1
0	1	55	0
0	2	58	0
0	1	65	0
0	1	61	0
0	1	61	1
0	1	53	0
0	1	68	0
0	1	63	0
0	2	62	0
0	1	71	0
0	2	52	0
0	2	61	0
0	1	69	0
0	1	44	0
0	1	66	0
0	1	67	0
0	1	66	0
0	1	55	0
0	1	60	0
0	1	63	0
0	2	48	0
0	2	67	0
0	2	54	0
0	2	63	1
0	1	72	0
0	1	70	1
0	2	53	0
0	1	65	0
0	2	64	0
0	2	70	0
0	1	55	0
0	1	64	0
0	1	59	0
0	2	74	0
0	1	62	0
0	1	74	0
0	2	62	0
0	1	50	0
0	1	64	0
0	1	69	1
0	1	62	0
0	2	52	1
0	1	57	0
0	1	71	0
0	1	66	0
0	1	63	0
0	2	61	0
1	2	66	0	0	0	0
1	1	44	0	0	0	0
1	2	71	0	1	0	0
1	1	62	0	0	0	0
1	1	63	0	1	1	1
1	1	64	1	1	0	0
1	1	66	0	1	1	1
1	1	70	0	0	0	0
1	1	70	1	1	0	0
1	2	60	0	1	0	1
1	2	71	0	1	1	1
1	1	68	0	1	1	1
1	2	53	0	1	0	0
1	1	67	0	0	0	0
1	2	54	0	0	0	0
1	2	64	0	0	0	0
1	1	59	1	1	0	0
1	1	63	0	1	0	0
1	2	69	0	1	1	1
1	1	50	1	1	0	1
1	2	41	0	0	0	0
1	1	70	0	0	0	0
1	2	66	1	1	0	0
1	1	74	0	1	1	1
1	1	64	0	1	1	1
1	1	54	1	1	0	1
1	2	50	0	1	0	1
1	1	66	0	1	0	0
1	1	69	0	1	0	0
1	2	68	0	1	0	1
1	1	66	0	1	1	1
1	2	71	0	1	0	0
1	2	68	0	0	0	0
1	2	61	1	0	0	0
1	1	73	0	1	0	0
1	2	52	0	0	0	0
1	1	71	0	1	1	1
1	1	57	0	0	0	0
1	1	50	0	0	0	0
1	1	63	0	1	0	1
1	1	62	1	1	0	1
1	1	63	0	1	1	1
1	2	44	0	1	0	1
1	1	68	0	1	1	1
1	1	74	1	1	0	0
1	1	73	0	1	0	1
1	2	59	0	1	0	0
1	1	69	0	1	1	1
1	1	65	0	1	0	1
1	1	67	0	1	1	1
1	1	74	0	1	1	1
1	1	55	0	1	0	1
1	2	49	0	0	0	0
1	1	63	0	0	0	0
1	1	43	0	0	0	0
1	2	71	0	1	0	0
1	1	59	0	0	0	0
1	1	59	1	1	0	1
1	1	64	0	1	1	1
1	2	51	0	1	1	1
1	2	63	0	1	1	1
1	2	74	0	0	0	0
1	2	55	0	1	1	1
1	1	58	0	0	0	0
1	1	74	0	1	1	1
1	1	67	0	1	1	1
1	1	60	0	0	0	0
1	1	58	0	1	0	0
1	1	64	0	1	1	1
1	2	66	0	1	1	1
1	1	69	0	1	1	1
1	1	70	0	1	1	1
1	1	69	0	1	0	1
1	1	62	0	1	0	1
1	1	64	0	1	0	1
1	1	72	1	1	0	1
1	1	74	0	1	1	1
1	1	58	0	1	0	1
1	2	66	0	1	0	0
1	2	58	0	1	0	1
1	1	63	0	1	1	1
1	1	71	0	1	0	1
1	1	66	0	1	1	1
1	2	68	1	1	0	1
1	2	71	1	1	0	0
1	1	71	0	1	0	1
1	1	54	0	1	0	0
1	2	73	0	0	0	0
1	2	59	0	1	0	0
1	2	72	0	1	0	1
1	1	52	1	1	0	1
1	1	63	0	1	1	1
1	1	54	0	1	1	1
1	1	62	0	1	1	1
1	2	73	0	0	0	0
1	2	74	0	0	0	0
1	2	73	0	1	0	1
1	2	45	0	0	0	0
1	1	69	0	1	0	0
1	1	67	0	1	0	0
1	1	48	1	1	0	0
1	1	63	1	1	0	1
1	1	73	0	1	1	1
1	2	56	0	0	0	0
1	1	61	0	1	0	0
1	2	53	0	1	0	1
1	1	70	0	1	0	1
1	2	70	0	1	0	1
1	2	74	0	0	0	0
1	1	62	0	1	1	1
1	2	74	0	1	0	1
1	1	44	0	0	0	0
1	1	66	0	1	0	1
1	2	69	0	0	0	0
1	1	69	0	0	0	0
1	1	68	0	1	0	0
1	1	53	0	0	0	0
1	2	52	0	1	1	1
1	2	55	0	1	0	0
1	1	59	0	1	0	1
1	2	73	0	0	0	0
1	1	58	0	1	0	1
1	2	61	0	1	0	1
1	1	74	0	1	0	0
1	1	68	0	0	0	0
1	1	72	0	1	1	1
1	1	60	1	1	0	0
1	1	66	0	1	0	1
1	1	67	0	1	0	1
1	1	61	0	1	0	1
1	1	73	0	1	1	1
1	1	56	1	1	0	1
1	1	62	0	1	1	1
1	1	69	0	1	1	1
1	1	70	0	0	0	0
1	1	68	1	1	1	1
1	2	66	0	1	1	1
1	1	56	0	1	0	0
1	1	66	0	1	0	1
1	1	70	1	1	1	1
1	2	67	0	1	0	0
1	1	54	0	1	0	0
1	2	64	0	1	1	1
1	1	65	0	1	0	1
1	1	66	0	1	0	1
1	2	73	0	1	1	1
1	2	49	1	0	0	0
1	2	71	0	1	0	0
1	1	61	0	1	1	1
1	1	69	0	1	1	1
1	1	64	1	1	0	1
1	2	61	0	1	0	0
1	1	62	0	1	0	0
1	2	65	0	1	1	1
1	2	68	0	1	0	1
1	1	62	1	1	0	0
1	2	62	0	1	0	0
1	2	58	0	1	0	1
1	1	67	0	0	0	0
1	1	62	0	1	0	1
1	2	65	0	1	0	0
1	1	70	0	1	0	1
1	1	71	0	1	0	0
1	1	60	0	1	1	1
1	1	67	0	1	0	1
1	1	64	0	1	1	1
1	1	56	0	1	0	0
1	1	69	0	1	0	1
1	1	65	0	0	0	0
1	2	75	0	1	1	1
1	2	50	1	1	0	0
1	2	73	0	1	0	1
1	1	45	0	0	0	0
1	1	68	0	1	0	0
1	1	64	1	1	0	0
1	1	56	0	0	0	0
1	2	74	0	1	0	0
1	1	61	0	1	1	1
1	1	64	0	1	0	1
1	1	59	0	1	0	0
1	1	74	0	1	0	0
1	1	64	0	0	0	0
1	1	63	1	0	0	0
1	2	68	0	1	0	1
1	1	62	0	1	0	0
1	2	60	0	1	0	0
1	1	74	0	1	0	1
1	2	63	0	0	0	0
1	1	59	0	1	0	0
1	2	66	0	1	0	0
1	1	64	0	1	0	0
1	1	74	1	1	0	1
1	2	71	0	0	0	0
1	2	45	1	1	0	0
1	1	65	1	1	0	1
1	1	63	0	1	1	1
1	1	69	0	1	1	1
1	2	66	0	1	0	1
1	1	64	0	1	1	1
1	2	54	1	0	0	0
1	1	60	1	1	1	1
1	2	70	0	1	1	1
1	1	70	0	1	0	1
1	2	71	1	1	0	1
1	1	57	0	1	0	0
1	2	73	0	1	1	1
1	1	54	0	0	0	0
1	2	62	0	1	1	1
1	2	49	0	0	0	0
1	2	74	0	1	1	1
1	1	60	0	1	0	0
1	1	62	0	1	0	0
1	1	61	0	1	0	1
1	1	69	0	1	1	1
1	1	65	0	1	1	1
1	1	73	0	1	1	1
1	2	55	0	1	0	1
1	1	61	1	1	0	1
1	1	67	0	1	1	1
1	2	59	0	1	0	1
1	2	61	0	1	0	0
1	1	63	0	1	1	1
1	1	55	1	1	0	1
1	2	69	1	0	0	0
1	1	73	0	1	1	1
1	1	65	0	1	1	1
1	1	66	0	1	0	0
1	2	67	0	1	1	1
1	2	64	0	0	0	0
1	1	63	0	0	0	0
1	2	66	0	1	0	0
1	2	67	0	1	1	1
1	2	68	0	0	0	0
1	1	54	1	1	0	0
1	1	67	0	0	0	0
1	1	70	0	1	1	1
1	2	57	0	1	0	1
1	2	67	0	1	0	0
1	1	64	0	1	1	1
1	1	57	0	1	1	1
1	1	66	0	0	0	0
1	1	56	0	1	0	1
1	1	69	0	1	1	1
1	1	68	0	1	1	1
1	2	69	0	0	0	0
1	1	62	0	1	0	0
1	1	70	0	1	1	1
1	2	72	0	1	1	1
1	2	30	0	1	1	1
1	1	64	0	1	1	1
1	1	68	0	1	1	1
1	2	68	0	1	1	1
1	1	71	0	1	0	1
1	2	69	0	1	0	1
1	1	61	0	0	0	0
1	2	60	0	1	0	0
1	2	68	1	0	0	0
1	1	65	0	0	0	0
1	1	73	0	1	0	0
1	1	67	0	1	1	1
1	1	66	0	1	0	1
1	1	64	0	1	0	1
1	2	71	0	0	0	0
1	1	59	1	1	0	0
1	1	68	0	1	0	1
1	1	65	1	1	0	1
1	2	67	0	1	0	0
1	1	73	0	1	1	1
1	2	62	0	0	0	0
1	1	67	0	1	1	1
1	1	69	0	1	0	1
1	1	62	0	1	0	1
1	1	63	0	0	0	0
1	1	60	0	0	0	0
1	2	56	0	1	0	0
1	2	64	1	1	0	0
1	2	71	0	1	1	1
1	1	69	0	1	1	1
1	1	47	0	1	1	1
1	1	74	0	0	0	0
1	1	69	1	1	1	1
1	2	74	0	1	1	1
1	1	61	0	1	1	1
1	1	67	0	0	0	0
1	2	65	1	0	0	0
1	2	70	0	1	0	1
1	1	50	1	1	1	1
1	1	74	0	0	0	0
1	2	41	0	0	0	0
1	1	56	0	1	1	1
1	2	64	0	0	0	0
1	2	57	0	1	0	1
1	2	65	0	0	0	0
1	1	73	0	0	0	0
1	2	66	0	0	0	0
1	2	68	0	1	0	0
1	2	61	1	1	0	1
1	1	68	0	1	0	1
1	2	43	1	1	0	1
1	2	60	0	1	0	1
1	1	46	1	1	0	0
1	2	65	0	0	0	0
1	1	67	0	1	1	1
1	2	71	0	1	0	0
1	2	67	0	0	0	0
1	1	63	0	0	0	0
1	1	72	0	0	0	0
1	1	59	1	1	0	0
1	1	61	1	1	0	0
1	1	56	0	1	1	1
1	1	65	0	0	0	0
1	2	51	0	1	0	0
1	1	67	0	1	0	1
1	2	55	0	0	0	0
1	1	73	1	0	0	0
1	1	53	0	1	1	1
1	2	64	0	1	0	0
1	1	63	0	1	1	1
1	1	56	0	1	0	0
1	1	55	1	1	0	1
1	1	60	0	1	0	1
1	1	73	0	1	0	0
1	1	69	0	1	1	1
1	1	70	0	1	1	1
1	1	61	0	1	0	0
1	1	64	1	1	0	0
1	1	48	1	0	0	0
1	1	74	0	1	0	0
1	1	69	0	1	0	1
1	1	72	0	1	0	1
1	1	64	0	1	0	1
1	1	64	1	1	0	1
1	2	61	0	1	1	1
1	2	53	1	1	1	1
1	2	61	0	1	1	1
1	1	71	0	0	0	0
1	1	65	0	0	0	0
1	2	64	0	1	0	1
1	2	66	0	1	1	1
1	2	69	0	0	0	0
1	2	65	0	0	0	0
1	2	63	0	1	0	1
1	1	70	0	1	0	1
1	2	60	0	0	0	0
1	1	70	0	0	0	0
1	2	62	0	0	0	0
1	1	59	0	1	1	1
1	1	62	0	1	1	1
1	1	60	0	1	1	1
1	2	62	1	1	0	1
1	1	63	0	1	0	1
1	1	74	1	1	0	1
1	2	45	1	0	0	0
1	2	72	0	1	0	1
1	1	63	0	1	0	1
1	1	73	0	1	1	1
1	1	37	0	1	1	1
1	2	70	0	1	1	1
1	2	74	0	0	0	0
1	1	74	0	1	1	1
1	1	60	0	1	0	1
1	2	63	0	1	1	1
1	2	69	0	0	0	0
1	2	48	0	1	0	0
1	2	59	1	1	0	1
1	1	67	0	1	1	1
1	1	61	0	0	0	0
1	1	74	0	0	0	0
1	1	70	0	1	0	1
1	2	64	0	0	0	0
1	1	71	1	1	1	1
1	2	64	0	1	0	0
1	1	72	0	0	0	0
1	2	71	0	1	1	1
1	1	75	0	1	1	1
1	1	65	0	1	0	1
1	1	66	1	0	0	0
1	1	66	0	1	0	0
1	1	67	0	0	0	0
1	1	64	0	1	1	1
1	2	55	0	1	0	0
1	1	74	0	1	0	1
1	1	66	0	1	0	0
1	1	73	0	1	1	1
1	2	68	0	1	0	1
1	1	53	0	1	0	0
1	1	58	0	1	0	1
1	1	68	0	1	1	1
1	1	62	0	1	0	1
1	2	71	0	1	0	0
1	1	67	0	1	0	1
1	1	67	0	1	0	1
1	1	74	1	0	0	0
1	2	66	0	1	0	1
1	1	74	0	1	0	0
1	2	73	0	1	0	1
1	2	64	0	1	0	0
1	2	73	0	1	1	1
1	1	62	0	1	0	0
1	1	44	0	0	0	0
1	1	66	0	1	0	1
1	2	47	0	1	0	0
1	1	63	0	1	0	1
1	2	68	0	1	0	0
1	1	72	0	1	0	0
1	1	53	0	1	0	0
1	1	66	1	1	0	0
1	1	42	0	1	1	1
1	1	72	0	1	0	0
1	1	69	0	1	1	1
1	1	66	0	1	0	1
1	1	61	0	1	0	1
1	1	71	0	1	0	1
1	2	71	0	0	0	0
1	1	60	0	1	1	1
1	2	74	0	1	0	1
1	2	66	0	1	1	1
1	1	68	0	1	1	1
1	2	64	0	1	1	1
1	1	66	0	1	0	1
1	2	58	0	0	0	0
1	2	57	1	0	0	0
1	2	72	0	1	1	1
1	1	72	0	1	1	1
1	1	73	0	1	1	1
1	2	66	0	1	1	1
1	1	71	0	1	0	1
1	1	59	0	1	0	1
1	2	65	0	1	1	1
1	1	63	0	1	0	0
1	1	67	0	1	1	1
1	1	64	0	1	0	1
1	1	67	0	1	0	1
1	1	51	0	0	0	0
1	2	66	0	1	1	1
1	1	58	0	1	0	1
1	1	71	0	0	0	0
1	1	64	0	1	0	1
1	2	51	0	1	1	1
1	2	46	0	0	0	0
1	2	66	0	1	0	0
1	1	65	0	1	1	1
1	1	73	0	1	1	1
1	2	50	1	1	0	0
1	2	66	0	1	0	0
1	2	73	0	1	0	0
1	1	71	0	1	0	1
